# Supplementary material for: Unexpected contribution of fibroblasts to muscle lineage as a mechanism for limb muscle patterning
Source: Nat Commun. 2021 Jun 22;12:3851. doi: 10.1038/s41467-021-24157-x (PMC8219714; doi:10.1038/s41467-021-24157-x)
Supplement: Supplementary file 4 — Source Data [file 41467_2021_24157_MOESM4_ESM.xlsx]

## Sheet: Fig1h
	Quail into chicken presomitic mesoderm grafts
	Percentage of MYOG+ QCPN- cells
	5.74713
	16.4706
	5.55556
	12.9032
	14.6341
	9.62567
	9.7561
	2.72109
	11.7647
	11.5385
	8.69565
	3.84615
	8.52713
	11.1111
	13.8614
	10.3448
	6.50407
	11.1111
	10.9589
	9.43396
	12.5
	8.55263
	10.9649

## Sheet: Fig2d
	E15.5 Pax3:Cre-tomato
	PAX7+Tomato-
	4.25532
	2.89855
	5
	3.57143
	4.41176
	5.88235
	4.47761
	7.40741
	3.7037

## Sheet: Fig2f
	Pax3-Cre:GFP-H2B
	PAX7+GFP-
	2.45902
	1.53453
	1.63934
	4.13223
	3.0303
	4.81928
	4.21687
	2.32558
	3.77359

## Sheet: Fig2h
	Pax3-Cre:GFP-H2B
	MYOD+GFP-
	2.0979
	2.46914
	0.934579
	1.91083
	1.82927
	2.42424
	3.79747
	5.37634
	2.23881

## Sheet: Fig3f
E14.5	Percentage of myogenic cells Tomato+ (Scx lineage)
	PAX7	MYOD/MYOG
	11.2245	4.06504
	7.1875	8
	5.98291	1.73697
	6.28571	6.48649
	7.81893	7.87402
	6.81876	2.53456
	6.35981	2.74725
		2.63158
		6.59898
		5.72687

## Sheet: Fig3m
E15.5	Percentage of betaGal+ cells (Pax7 descendants in Osr1 lineage)
	versus PAX7		versus MYOD/MYOG
	3.75		1.44628
	3.88601		3.32326
	2.1097		2.18579
	6.71642		1.75439
	4.71698		3.7931
	5.07614		2.68817
	1.18297		1.97368
	6.09244		7.50988
	3.76884		7.89474
	2.87671
	4.54545
	5.22088
	9.1954
	3.20285
	3.61011
	5.15464
	2.98507
	3.50404
	4.63576
	4.74576
	1.88679
	4.08163
	10.9489

## Sheet: Fig7h
	BMP4 grafts
	DAPI/Unit area	DAPI/unit area
	CONT	BMP4
	1622.48	1123.09
	1542.81	1026.32
	1122.7	907.904
	1405.19	1123.09
	1477.62	1026.32
	1665.94	907.904
	1723.89	1557.29
	1593.51	1383.46
	1593.51	1340
	1060.78	1187.89
	1135.65	1318.27
	1060.78	1419.67
	1175.37	1100.97
	898.96	1354.48
	999.25	1412.43
	957.785	1121.9
	957.655	1236.54
	972.662	1123.09
	973.812	1026.32
	992.046	907.904
	1080.26	1047.36
	1062.74	862.952
	917.934	1061.67
	1115.97
	1032.59
	724.178
	1002.23
	1319.36
	826.736
	1106
	1078.59
	1115.15
	924.015
	1050.63
	1447.49
	1124.29
	949.072
	917.934
	1115.97
	1032.59
	724.178
	951.685
	1266.41
	961.652
	1070.03

## Sheet: Fig7i
	BMP grafts
	PAX7+ cells/DAPI			TCF4+ cells/DAPI
	CONT	BMP4		CONT	BMP4
	19.6429	50.6977		32.3689	15.0331
	29.5775	37.1728		38.0814	21.2851
	35.4839	41.6216		29.028	25.3947
	30.4124	39.0244		32.9004	10.8919
	32.3529	63.2653		31.6375	20.6897
	32.6087	54.6053		49.9417	24.7241
	24.7899	54.5455		35.1776	23.2558
	24.5455	44.1026		26.2325	17.7138
	18.2857	40.6467		29.146	20.3927
	28.8235	45.3089		32.6353	14.1317
	20.6044	84.2327		29.69
	28.8235	58.0795		27.7652
	20.6044	80.3213		29.8913
	38.2022	58.8158		26.7133
	38.698	57.976		29.4274
	23.5465	58.4483		25.5751
	45.5393	40.6202		28.9608
	44.0115	78.8079		24.8718
	42.7663	62.0155		22.8
	30.2217	51.4834		29.69
	30.4645	60.3474		27.7652
	29.9452	59.6785		29.8913
	29.7786	59.7006		26.7133
	34.7295			29.4274
	34.0946			25.5751
	34.3115			28.9608
	38.3152			24.8718
	33.4266			22.8
	35.8189
	28.8227
	40.7155
	33.4615
	29.4
	34.0946
	34.3115
	38.3152
	33.4266
	35.8189
	28.8227
	40.7155
	33.4615
	29.4
MOY	32.1712	55.7182		29.5907	19.3513

## Sheet: Fig7m
		Chicken Fibroblast cultures
		Percentage of PAX7+ cells / DAPI
		Control	BMP4	BMPR1aCa
		0.0339271	0.785546	2.4558
		0.020829	0.961538	1.83673
		0.0332889	1.32502	2.41597
		0.0348432	0.86072	1.80832
		0.0307221	0.983206	2.13
		0.125	0.9
		0.15	1.85
		0.125	1.5
		0.05	1.375
		0.225	0.825
		0.125	1.15
		0.075	1.875
		0.2	2.2
		0.2	1.625
		0.05	0.575
		0.025	1.025
		0.075	0.825
		0.11875	1.31042

## Sheet: Fig8h
	NOGGIN grafts
	DAPI/Unit area	DAPI/Unit area
	CONT	NOGGIN
	819.985	958.551
	930.186	803.824
	879.813	686.3
	783.748	669.381
	906.255	803.079
	1129.59	923.599
	898.96	1026.22
	999.25	1274.96
	957.785	1148.27
	957.655	1240.4
	972.662	1464.4
	973.812	1468.26
	992.046	1051.23
	1080.26	1227.52
	1062.74	1262.68
	1403.59	1399.06
	1145.39
	1350.6
	1284.08
	1361.01
	1092.05
	1286.39
	1033.21
	1410.4
	1126.83
	1098.87
	1392.59
	1219.79
	1589.42
	1080.11
	1332.22

[truncated: 10 more sheets: Fig8i, Fig8m, Fig8n, SupFig5d, SupFig5k, SupFig6f, SupFig6j, SupFig9g, SupFig9i, SupFig9j]
